# Supplementary material for: Monobutyrin Can Regulate the Gut Microbiota, Which Is Beneficial for the Development of Intestinal Barrier Function and Intestinal Health in Weaned Mice
Source: Nutrients. 2024 Jun 27;16(13):2052. doi: 10.3390/nu16132052 (PMC11243092; doi:10.3390/nu16132052)
Supplement: Supplementary file 1 [file nutrients-16-02052-s001.zip]

Archive with 7 entries (7 files):
- figure S1.pdf
- figure S2.png
- figure S3.pdf
- figure S4.tif
- figure S5.pdf
- figure S6.pdf
- -ú+s-MB-supplementary files 6.27.pdf
